# Supplementary material for: An Online, Self-Directed Curriculum of Core Research Concepts and Skills
Source: MedEdPORTAL. 2018 Jul 27;14:10732. doi: 10.15766/mep_2374-8265.10732 (PMC6346278; doi:10.15766/mep_2374-8265.10732)
Supplement: Supplementary file 1 — A. Rotation Overview.pdf B. Additional Questions.pdf C. Questions for Module II.docx D. Sample Answers for Module II.docx [file mep-14-10732-s001.zip]

Archive with 5 entries (5 files):
- A._Rotation_Overview.pdf
- B._Additional_Questions.pdf
- C._Questions_for_Module_II.docx
- D._Sample_Answers_for_Module_II.docx
- _Educational_Summary_Report_10732.pdf
